# Supplementary material for: Microbiological Analysis Conducted on Raw Milk Collected During Official Sampling in Liguria (North-West Italy) over a Ten-Year Period (2014–2023)
Source: Animals (Basel). 2025 Jan 20;15(2):286. doi: 10.3390/ani15020286 (PMC11763045; doi:10.3390/ani15020286)
Supplement: Supplementary file 1 [file animals-15-00286-s001.zip]

Archive with 1 entries (1 files):
- animals-3359866-supplementary.pdf
